# Supplementary material for: A Review of Dietary Intake of Acrylamide in Humans
Source: Toxics. 2021 Jun 30;9(7):155. doi: 10.3390/toxics9070155 (PMC8309717; doi:10.3390/toxics9070155)
Supplement: Supplementary file 1 [file toxics-09-00155-s001.zip]

Archive with 1 entries (1 files):
- toxics-1255772-supplementary.pdf
